# Supplementary material for: The Hospital Frailty Risk Score as a Predictor of Mortality, Complications, and Resource Utilization in Heart Failure: Implications for Managing Critically Ill Patients
Source: Biomedicines. 2025 Mar 20;13(3):760. doi: 10.3390/biomedicines13030760 (PMC11940347; doi:10.3390/biomedicines13030760)
Supplement: Supplementary file 1 [file biomedicines-13-00760-s001.zip]

Archive with 1 entries (1 files):
- biomedicines-3487962-supplementary.pdf
